# Supplementary material for: Pharmacologic Comparison of High-Dose Hesperetin and Quercetin on MDCK II Cell Viability, Tight Junction Integrity, and Cell Shape
Source: Antioxidants (Basel). 2023 Apr 18;12(4):952. doi: 10.3390/antiox12040952 (PMC10135814; doi:10.3390/antiox12040952)
Supplement: Supplementary file 1 [file antioxidants-12-00952-s001.zip]

Archive with 1 entries (1 files):
- antioxidants-2249147-supplementary.pdf
